# Supplementary material for: Revealing the Host-Dependent Nature of an Engineered Genetic Inverter in Concordance with Physiology
Source: Biodes Res. 2023 Aug 16;5:0016. doi: 10.34133/bdr.0016 (PMC10432152; doi:10.34133/bdr.0016)
Supplement: Supplementary 1 — Figs. S1 and S2 Tables S1 to S5 References [71–81] [file bdr.0016.f1.zip]

Archive with 2 entries (2 files):
- 23.02.17.Interspecie_Supplementary.xlsx
- SM.docx
