# Supplementary material for: Revealing the Host-Dependent Nature of an Engineered Genetic Inverter in Concordance with Physiology
Source: Biodes Res. 2023 Aug 16;5:0016. doi: 10.34133/bdr.0016 (PMC10432152; doi:10.34133/bdr.0016)
Supplement: Supplementary 1 — Figs. S1 and S2 Tables S1 to S5 References [71–81] [file bdr.0016.f1.zip › 23.02.17.Interspecie_Supplementary.xlsx]

## Sheet: Sheet1
Supplementary Table S1. Single copy gene hits of the 172 Gammaproteobacteria HMMs in the GToTree Program and NCBI Taxonomy metadata for each species used in this study.
																	PFAM Accession Number:	PF01812.20	PF00022.19	PF00709.21	PF00406.22	PF01808.18	PF00731.20	PF00490.21	PF03702.14	PF00231.19	PF00119.20	PF00430.18	PF00137.21	PF02823.16	PF03899.15	PF03668.15	PF04380.13	PF01264.21	PF02674.16	PF01218.18	PF00166.21	PF00118.24	PF05173.14	PF01678.19	PF01761.20	PF04977.15	PF00885.19	PF04364.13	PF06144.13	PF02622.15	PF04241.15	PF04356.12	PF04359.14
Host	assembly_id	label	label_source	taxid	num_SCG_hits	uniq_SCG_hits	perc_comp	perc_redund	num_SCG_hits_after_len_filt	in_final_tree	NCBI_domain	NCBI_phylum	NCBI_class	NCBI_order	NCBI_family	NCBI_genus	NCBI_species	5-FTHF_cyc-lig	Actin	Adenylsucc_synt	ADK	AICARFT_IMPCHas	AIRC	ALAD	AnmK	ATP-synt	ATP-synt_A	ATP-synt_B	ATP-synt_C	ATP-synt_DE_N	ATP-synt_I	ATP_bind_2	BMFP	Chorismate_synt	Colicin_V	Coprogen_oxidas	Cpn10	Cpn60_TCP1	DapB_C	DAP_epimerase	DHQ_synthase	DivIC	DMRL_synthase	DNA_pol3_chi	DNA_pol3_delta	DUF179	DUF423	DUF489	DUF493
Pseudomonas fluorescens	GCA_931907645.1	GCA_931907645.1_Bacteria_Proteobacteria_Gammaproteobacteria_Pseudomonas_fluorescens_SBW25	NCBI	216595	166	159	96.51	4.65	159	Yes	Bacteria	Proteobacteria	Gammaproteobacteria	Pseudomonadales	Pseudomonadaceae	Pseudomonas	Pseudomonas fluorescens	1	1	1	1	1	1	2	1	1	1	1	1	1	1	1	1	1	1	1	1	1	1	3	1	1	2	1	1	1	1	1	1
Pseudomonas putida	GCF_000007565.2	GCF_000007565.2_Bacteria_Proteobacteria_Gammaproteobacteria_Pseudomonas_putida_KT2440	NCBI	160488	171	167	99.42	2.33	166	Yes	Bacteria	Proteobacteria	Gammaproteobacteria	Pseudomonadales	Pseudomonadaceae	Pseudomonas	Pseudomonas putida	1	1	1	1	1	1	2	1	1	1	1	1	1	1	1	1	1	1	1	1	1	1	2	1	1	1	1	1	1	1	1	1
Pseudomonas deceptionensis	GCF_001042895.1	GCF_001042895.1_Bacteria_Proteobacteria_Gammaproteobacteria_Pseudomonas_deceptionensis_DSM_26521	NCBI	882211	172	171	100	0.58	170	Yes	Bacteria	Proteobacteria	Gammaproteobacteria	Pseudomonadales	Pseudomonadaceae	Pseudomonas	Pseudomonas deceptionensis	1	1	1	1	1	1	1	1	1	1	1	1	1	1	1	1	1	1	1	1	1	1	1	1	1	2	1	1	1	1	1	1
Halopseudomonas aestusnigri	GCF_002197985.1	GCF_002197985.1_Bacteria_Proteobacteria_Gammaproteobacteria_Halopseudomonas_aestusnigri_VGXO14	NCBI	857252	172	170	100	1.16	170	Yes	Bacteria	Proteobacteria	Gammaproteobacteria	Pseudomonadales	Pseudomonadaceae	Halopseudomonas	Halopseudomonas aestusnigri	1	1	1	1	1	1	1	1	1	1	1	1	1	1	1	1	1	1	1	1	1	1	1	1	1	2	1	1	1	1	1	1
Escherichia coli	GCF_002899475.1	GCF_002899475.1_Bacteria_Proteobacteria_Gammaproteobacteria_Escherichia_coli_DH5alpha	NCBI	562	172	172	100	0	166	Yes	Bacteria	Proteobacteria	Gammaproteobacteria	Enterobacterales	Enterobacteriaceae	Escherichia	Escherichia coli	1	1	1	1	1	1	1	1	1	1	1	1	1	1	1	1	1	1	1	1	1	1	1	1	1	1	1	1	1	1	1	1
Halopseudomonas oceani	GCF_002903165.1	GCF_002903165.1_Bacteria_Proteobacteria_Gammaproteobacteria_Halopseudomonas_oceani_DSM_100277	NCBI	1708783	171	167	99.42	2.91	167	Yes	Bacteria	Proteobacteria	Gammaproteobacteria	Pseudomonadales	Pseudomonadaceae	Halopseudomonas	Halopseudomonas oceani	1	1	1	1	1	1	1	1	1	1	1	1	1	1	1	1	1	1	1	1	1	1	1	1	1	2	1	1	1	1	1	1
Xanthomonas fragariae	GCF_900183975.1	GCF_900183975.1_Bacteria_Proteobacteria_Gammaproteobacteria_Xanthomonas_fragariae_PD885	NCBI	48664	167	167	97.09	0	159	Yes	Bacteria	Proteobacteria	Gammaproteobacteria	Xanthomonadales	Xanthomonadaceae	Xanthomonas	Xanthomonas fragariae	1	1	1	1	1	1	1	1	1	1	1	1	1	0	1	1	1	1	1	1	1	1	1	1	1	1	1	1	1	1	1	1
[truncated: 140 more columns]
